# Supplementary material for: Identification of Key Residues Required for RNA Silencing Suppressor Activity of p23 Protein from a Mild Strain of Citrus Tristeza Virus
Source: Viruses. 2019 Aug 25;11(9):782. doi: 10.3390/v11090782 (PMC6784005; doi:10.3390/v11090782)
Supplement: Supplementary file 1 [file viruses-11-00782-s001.zip]

Archive with 3 entries (3 files):
- Supplemental Datas.pdf
- Supplementary Figure.pdf
- Supplementary Tables.pdf
